# Supplementary material for: Mulligan Mobilization Combined with Conventional Therapy vs. Conventional Care Alone in Patients with Rotator Cuff Disease: A Systematic Review and Meta-Analysis of Randomized Controlled Trials
Source: J Clin Med. 2025 Nov 24;14(23):8352. doi: 10.3390/jcm14238352 (PMC12692990; doi:10.3390/jcm14238352)
Supplement: Supplementary file 1 [file jcm-14-08352-s001.zip]

Archive with 1 entries (1 files):
- jcm-3960895-supplementary.pdf
